# Supplementary material for: The Role of Different Alkali Metals in the A15Tl27 Type Structure and the Synthesis and X-ray Structure Analysis of a New Substitutional Variant Cs14.53Tl28.4
Source: Materials (Basel). 2021 Dec 8;14(24):7512. doi: 10.3390/ma14247512 (PMC8705008; doi:10.3390/ma14247512)
Supplement: Supplementary file 1 [file materials-14-07512-s001.zip]

Archive with 1 entries (1 files):
- materials-1463749-supplementary.pdf
